# Supplementary material for: Sequence Types, Clonotypes, Serotypes, and Virotypes of Extended-Spectrum β-Lactamase-Producing Escherichia coli Causing Bacteraemia in a Spanish Hospital Over a 12-Year Period (2000 to 2011)
Source: Front Microbiol. 2019 Jul 16;10:1530. doi: 10.3389/fmicb.2019.01530 (PMC6646471; doi:10.3389/fmicb.2019.01530)
Supplement: Supplementary file 2 [file Table_2.xlsx]

## Sheet: 96 ESBLEC bloodstream isolates
https://www.frontiersin.org/articles/10.3389/fmicb.2019.01530/full#supplementary-material
Table S2 Characteristics of ESBL-producing E.coli bloodstream isolates
Isolate	Year	PG2013	ST	CC	fumC	fimHTR	Subclone H30-Rx	O	H	ESBL type	ExPEC	UPEC	VIROTYPE	fimH	fim78	papAH	papC	papEF	papG type	sfa/focDE	afa/draBC	afaFM955459	yfcV	sat	cnf1	hlyA	hlyF	cdtB	cdtB type	tsh	vat	iucD	iutA	iroN	fyuA	chuA	kpsM II	kpsM II K2	kpsM II K5	neuC-K1	kpsM III	cvaC	iss	traT	ibeA	malX	usp	ompT
H2029	2007	A	NEW	10	11	25	0	NT	4	CTX-M-14	0	0		1	1	0	0	0		0	0	0	0	0	0	0	0	0		0	0	1	1	0	0	0	0	0	0	0	0	0	0	1	0	0	0	0
H2643	2009	A	10	10	11	54	0	101	10	CTX-M-32	0	0		1	1	0	0	0		0	0	0	0	0	0	0	1	0		0	0	1	1	1	0	0	0	0	0	0	0	1	1	1	0	0	0	0
H2961	2010	A	10	10	11	54	0	NT	NM	SHV-12	0	0		1	1	0	0	0		0	0	0	1	0	0	0	1	0		0	0	0	0	0	0	0	0	0	0	0	0	0	1	1	0	0	0	0
H1656	2005	A	48	10	11	0 (NULL)	0	8	NT	CTX-M-14	0	0		1	0	0	0	0		0	0	0	0	0	0	0	0	0		0	0	0	0	0	0	0	0	0	0	0	0	0	1	1	0	0	0	1
H2912	2010	A	617	10	11	NEGATIVE	0	101	10	CTX-M-14	0	0		0	0	0	0	0		0	0	0	0	0	0	0	0	0		0	0	0	0	0	0	0	0	0	0	0	0	0	0	0	0	1	0	0
H3445	2011	A	1630	10	11	400	0	NT	NM	CTX-M-1	0	0		1	0	0	0	0		0	0	0	0	0	0	0	0	0		0	0	0	0	0	0	0	0	0	0	0	0	0	0	0	0	0	0	0
H3066	2010	A	93	168	11	31	0	7	4	CTX-M-14	1	0		1	0	0	0	0		0	0	0	0	0	0	0	1	0		1	0	1	1	1	0	0	1	0	1	0	0	1	1	1	0	0	0	1
H3286	2011	A	93	168	11	31	0	7	4	CTX-M-14	1	0		1	0	0	1	1	II	0	0	0	0	0	0	0	1	0		1	0	1	1	1	0	0	1	0	1	0	0	1	0	1	0	0	0	1
H3148	2011	A	609	46	7	0 (NULL)	0	9	4	CTX-M-14	0	0		1	0	0	0	0		0	0	0	0	0	0	0	0	0		0	0	0	0	0	1	0	0	0	0	0	0	0	0	0	0	0	0	0
H2944	2010	A	615	46	7	34	0	9	4	CTX-M-14	0	0		1	1	0	0	0		0	0	0	0	0	0	0	0	0		0	0	0	0	0	0	0	1	0	1	0	0	0	0	0	0	0	0	1
H3453	2011	A	1421	46	7	54	0	9	4	CTX-M-1	0	0		1	0	0	0	0		0	0	0	0	0	0	0	0	0		0	0	0	0	0	0	0	0	0	0	0	0	0	0	0	0	0	0	1
H2440	2008	C	23	23	4	35	0	NT	NM	CTX-M-14	1	0		1	0	1	1	1	NT	0	0	0	0	0	0	0	1	0		1	1	1	1	1	1	0	0	0	0	0	0	1	1	1	0	0	0	1
H3192	2011	C	88	23	4	39	0	8	4	CTX-M-14	1	0		1	0	1	1	1	NT	0	0	0	0	0	0	0	1	0		0	0	1	1	1	1	0	0	0	0	0	0	1	0	1	0	0	0	1
H2411	2008	C	410	23	4	24	0	20	9	CTX-M-15	0	0		1	0	0	0	0		0	0	0	0	0	0	0	0	0		0	0	1	1	0	1	0	0	0	0	0	0	0	0	0	0	0	0	0
H3350	2011	C	1615	23	263	32	0	11	9	CTX-M-14	0	0		1	0	0	0	0		0	0	0	0	0	0	0	0	0		0	0	1	1	0	0	0	0	0	0	0	0	0	0	1	0	0	0	1
H2981	2010	C	58	155	4	25	0	153	19	CTX-M-14	0	0		1	0	0	0	0		0	0	0	0	0	0	0	0	0		0	0	1	1	0	1	0	0	0	0	0	0	0	0	1	0	0	0	1
H2469b	2008	B1	58	155	4	32	0	NT	NM	CTX-M-14	1	0		1	0	1	1	1	NT	0	0	0	0	0	0	0	0	0		0	0	1	1	0	1	0	0	0	0	0	0	0	0	1	0	0	0	1
H2474	2008	B1	58	155	4	32	0	NT	25	CTX-M-14	1	0		1	0	1	1	1	NT	0	0	0	0	0	0	0	1	0		1	1	1	1	1	1	0	0	0	0	0	0	1	1	1	0	0	0	1
H3307	2011	B1	58	155	4	0 (NULL)	0	54	21	CTX-M-1	0	1		1	0	0	0	0		0	0	0	1	0	0	0	1	0		0	1	0	0	0	1	0	0	0	0	0	0	0	0	1	0	0	0	1
H2509	2008	B1	156	156	29	38	0	20	30	CTX-M-15	0	0		1	0	0	0	0		0	0	0	0	0	0	0	1	0		1	0	1	1	1	0	0	0	0	0	0	0	1	1	1	0	0	0	0
H3312	2011	B1	156	156	29	38	0	23	28	CTX-M-14	0	0		1	0	0	0	0		0	0	0	0	0	0	0	0	0		0	0	1	1	1	0	0	0	0	0	0	0	0	0	1	0	0	0	0
H2180	2007	B1	345		4	31	0	8	NT	CTX-M-1	0	0		1	0	0	0	0		0	0	0	0	0	0	0	1	0		0	0	1	1	1	0	0	0	0	0	0	0	1	1	1	0	0	0	0
H1846	2006	B1	1642		4	31	0	8	7	CTX-M-14	0	0		1	0	0	0	0		0	0	0	0	0	0	0	0	0		0	0	1	1	0	0	0	0	0	0	0	0	0	0	0	0	0	0	0
H3389	2011	B1	1642		4	31	0	8	7	CTX-M-14	0	0		1	0	0	0	0		0	0	0	0	0	0	0	0	0		0	0	0	0	0	0	0	0	0	0	0	0	0	0	0	0	1	0	0
H1541	2004	B1	359		41	35	0	105	21	CTX-M-14	0	0		1	0	0	0	0		0	0	0	0	0	0	0	1	0		0	0	1	1	0	0	0	0	0	0	0	0	0	0	1	0	0	0	0
H1628b	2005	B1	359		41	35	0	25	25	CTX-M-32	0	0		1	0	0	0	0		0	0	0	0	0	0	0	0	0		0	0	1	1	0	0	0	0	0	0	0	0	0	0	1	0	1	0	1
H2461	2008	B1	359		41	35	0	NT	51	CTX-M-14	0	0		1	0	0	0	0		0	0	0	0	0	0	0	1	0		0	0	1	1	1	0	0	0	0	0	0	0	1	1	0	0	0	0	0
H2841	2010	B1	1196		6	31	0	91	28	CTX-M-14	0	0		1	0	0	0	0		0	0	0	0	0	0	0	1	0		0	0	0	0	0	0	0	0	0	0	0	0	0	0	1	0	0	0	0
H1901	2006	B1	453	86	6	31	0	23	NM	CTX-M-14	1	0		1	0	0	0	0		0	0	0	0	0	0	0	1	0		0	0	1	1	1	1	0	1	0	1	0	0	1	1	1	0	0	0	0
H3385	2011	B1	641	86	6	479	0	NT	25	CTX-M-1	0	0		1	1	0	0	0		0	0	0	0	0	0	0	1	0		0	0	1	1	1	1	0	0	0	0	0	0	0	1	1	0	0	0	1
H1522	2004	B1	602	446	19	86	0	144	NM	CTX-M-9	0	0		1	0	0	0	0		0	0	0	0	0	0	0	0	0		1	0	1	1	1	0	0	0	0	0	0	0	0	1	1	0	0	0	1
H2845	2010	B1	602	446	19	86	0	68	21	SHV-12	0	0		1	0	0	0	0		0	0	0	0	0	0	0	1	0		0	0	1	1	1	0	0	0	0	0	0	0	0	1	1	0	0	0	0
H2165	2007	B1	711		6	289	0	NT	10	CTX-M-9	0	0		1	0	0	0	0		0	0	0	0	0	0	1	0	0		0	0	0	0	0	0	0	0	0	0	0	0	0	0	0	0	0	0	1
H2309	2008	B1	2602		95	38	0	NT	16	CTX-M-1	0	0		1	0	0	0	0		0	0	0	0	0	0	0	0	0		0	0	0	0	0	0	0	0	0	0	0	0	0	0	1	0	0	0	0
H1795	2006	B2	95	95	38	27	0	2	4	CTX-M-32	1	1		1	0	1	1	1	II	0	0	0	1	0	0	0	0	0		0	1	0	0	0	1	1	1	0	0	1	0	0	0	0	0	1	1	1
H1813	2006	B2	131	131	40	30	1	25b	4	CTX-M-15	1	1	A	1	0	0	0	0		0	1	1	1	1	0	0	0	0		0	0	1	1	0	1	1	1	1	0	0	0	0	0	1	0	1	1	1
H1956	2006	B2	131	131	40	30	1	25b	4	CTX-M-15	1	1	A	1	0	0	0	0		0	1	1	1	1	0	0	0	0		0	0	1	1	0	1	1	1	1	0	0	0	0	0	0	0	1	1	1
H2009	2007	B2	131	131	40	30	1	25b	4	CTX-M-15	1	0	A	1	0	0	0	0		0	1	1	0	1	0	0	0	0		0	0	1	1	0	1	1	1	1	0	0	0	0	0	0	0	1	1	1
H2056	2007	B2	131	131	40	30	1	25b	4	CTX-M-15	1	0	A	1	0	0	0	0		0	1	1	0	1	0	0	0	0		0	0	1	1	0	1	1	1	1	0	0	0	0	0	0	0	1	1	1
H2178	2007	B2	131	131	40	30	1	25b	4	CTX-M-15	1	1	A	1	0	0	0	0		0	1	1	1	1	0	0	0	0		0	0	1	1	0	1	1	1	1	0	0	0	0	0	0	0	1	1	1
H2206	2007	B2	131	131	40	30	1	25b	4	CTX-M-15	1	1	A	1	0	0	0	0		0	1	1	1	1	0	0	0	0		0	0	1	1	0	1	1	1	1	0	0	0	0	0	0	0	1	1	1
H2233	2007	B2	131	131	40	30	1	25b	4	CTX-M-15	1	1	A	1	0	0	0	0		0	1	1	1	1	0	0	0	0		0	0	1	1	0	1	1	1	1	0	0	0	0	0	0	0	1	1	1
H2420	2008	B2	131	131	40	30	1	25b	4	CTX-M-15	1	1	A	1	0	0	0	0		0	1	1	1	1	0	0	0	0		0	0	1	1	0	1	1	1	1	0	0	0	0	0	0	0	1	1	1
H2435	2008	B2	131	131	40	30	1	25b	4	CTX-M-15	1	1	A	1	0	0	0	0		0	1	1	1	1	0	0	0	0		0	0	1	1	0	1	1	1	1	0	0	0	0	0	1	0	1	1	1
H2522	2008	B2	131	131	40	30	1	25b	4	CTX-M-15	1	1	A	1	0	0	0	0		0	1	1	1	1	0	0	0	0		0	0	1	1	0	1	1	1	1	0	0	0	0	0	0	0	1	1	1
H2528	2008	B2	131	131	40	30	1	25b	4	CTX-M-15	1	1	A	1	0	0	0	0		0	1	1	1	1	0	0	0	0		0	0	1	1	0	1	1	1	1	0	0	0	0	0	0	0	1	1	1
H2566	2009	B2	131	131	40	30	1	25b	4	CTX-M-15	1	1	A	1	0	0	0	0		0	1	1	1	1	0	0	0	0		0	0	1	1	0	1	1	1	1	0	0	0	0	0	1	0	1	1	1
H2637	2009	B2	131	131	40	30	1	25b	4	CTX-M-15	1	1	A	1	0	0	0	0		0	1	1	1	1	0	0	0	0		0	0	1	1	0	1	1	1	1	0	0	0	0	0	0	0	1	1	1
H2678a	2009	B2	131	131	40	30	1	25b	4	CTX-M-15	1	1	A	1	0	0	0	0		0	1	1	1	1	0	0	0	0		0	0	1	1	0	1	1	1	1	0	0	0	0	0	0	0	1	1	1
H2702	2009	B2	131	131	40	30	1	25b	4	CTX-M-15	1	1	A	1	0	0	0	0		0	1	1	1	1	0	0	0	0		0	0	1	1	0	1	1	1	1	0	0	0	0	0	0	0	1	1	1
H2736	2009	B2	131	131	40	30	1	25b	4	CTX-M-15	1	1	A	1	0	0	0	0		0	1	1	1	1	0	0	0	0		0	0	1	1	0	1	1	1	1	0	0	0	0	0	0	0	1	1	1
H2770	2009	B2	131	131	40	30	1	25b	4	CTX-M-15	1	1	A	1	0	0	0	0		0	1	1	1	1	0	0	0	0		0	0	1	1	0	1	1	1	1	0	0	0	0	0	0	0	1	1	1
H2791	2009	B2	131	131	40	30	1	25b	4	CTX-M-15	1	1	A	1	0	0	0	0		0	1	1	1	1	0	0	0	0		0	0	1	1	0	1	1	1	1	0	0	0	0	0	0	0	1	1	1
H2813	2009	B2	131	131	40	30	1	25b	4	CTX-M-15	1	1	A	1	0	0	0	0		0	1	1	1	1	0	0	0	0		0	0	1	1	0	1	1	1	1	0	0	0	0	0	0	0	1	1	1
H2819	2009	B2	131	131	40	30	1	25b	4	CTX-M-15	1	1	A	1	0	0	0	0		0	1	1	1	1	0	0	0	0		0	0	1	1	0	1	1	1	1	0	0	0	0	0	0	0	1	1	1
H2873	2010	B2	131	131	40	30	1	25b	4	CTX-M-15	1	1	A	1	0	0	0	0		0	1	1	1	1	0	0	0	0		0	0	1	1	0	1	1	1	1	0	0	0	0	0	0	0	1	1	1
H3020	2010	B2	131	131	40	30	1	25b	4	CTX-M-15	1	1	A	1	0	0	0	0		0	1	1	1	1	0	0	0	0		0	0	1	1	0	1	1	1	1	0	0	0	0	0	1	0	1	1	1
H3038	2010	B2	131	131	40	30	1	25b	4	CTX-M-15	1	1	A	1	0	0	0	0		0	1	1	1	1	0	0	0	0		0	0	1	1	0	1	1	1	1	0	0	0	0	0	0	0	1	1	1
H3156	2011	B2	131	131	40	30	1	25b	4	CTX-M-15	1	1	A	1	0	0	0	0		0	1	1	1	1	0	0	0	0		0	0	1	1	0	1	1	1	1	0	0	0	0	0	0	0	1	1	1
H3166	2011	B2	131	131	40	30	1	25b	4	CTX-M-15	1	1	A	1	0	0	0	0		0	1	1	1	1	0	0	0	0		0	0	1	1	0	1	1	1	1	0	0	0	0	0	1	0	1	1	1
H3310	2011	B2	131	131	40	30	1	25b	4	CTX-M-15	1	1	A	1	0	0	0	0		0	1	1	1	1	0	0	0	0		0	0	1	1	0	1	1	1	1	0	0	0	0	0	0	0	1	1	1
H2701	2009	B2	131	131	40	30	1	25b	4	CTX-M-15	1	1	E	1	0	1	1	1	II	0	0	0	1	1	1	1	0	0		0	0	1	1	0	1	1	1	0	1	0	0	0	0	0	0	1	1	1
H3363	2011	B2	131	131	40	30	1	25b	4	CTX-M-15	1	1	E	1	0	1	1	1	II	0	0	0	1	1	1	1	0	0		0	0	1	1	0	1	1	1	0	1	0	0	0	0	1	0	1	1	1
H3381	2011	B2	131	131	40	30	1	25b	4	CTX-M-15	1	1	E	1	0	1	1	1	II	0	0	0	1	1	1	1	0	0		0	0	1	1	0	1	1	1	0	1	0	0	0	0	1	0	1	1	1
H3382	2011	B2	131	131	40	30	1	25b	4	CTX-M-15	1	1	E	1	0	1	1	1	II	0	0	0	1	1	1	1	0	0		0	0	1	1	0	1	1	1	0	1	0	0	0	0	1	0	1	1	1
H3356	2011	B2	131	131	40	30	1	25b	4	CTX-M-15	1	1	F	1	0	1	1	1	II	0	0	0	1	1	0	0	0	0		0	0	1	1	0	1	1	1	0	1	0	0	0	0	1	0	1	1	1
H3256	2011	B2	131	131	40	30	1	25b	4	CTX-M-15	1	1	F	1	0	1	1	1	II	0	0	0	1	1	0	0	0	0		0	0	1	1	0	1	1	1	0	1	0	0	0	0	1	0	1	1	1
H3432	2011	B2	131	131	40	30	1	25b	4	CTX-M-15	1	1	F	1	0	1	1	1	II	0	0	0	1	1	0	0	0	0		0	0	1	1	0	1	1	1	0	1	0	0	0	0	1	0	1	1	1
H3434	2011	B2	131	131	40	30	1	25b	4	CTX-M-15	1	1	F	1	0	1	1	1	II	0	0	0	1	1	0	0	0	0		0	0	1	1	0	1	1	1	0	1	0	0	0	0	1	0	1	1	1
H3435	2011	B2	131	131	40	30	1	25b	4	CTX-M-15	1	1	F	1	0	1	1	1	II	0	0	0	1	1	0	0	0	0		0	0	1	1	0	1	1	1	0	1	0	0	0	0	1	0	1	1	1
H2262	2008	B2	131	131	40	22	0	25b	4	CTX-M-9	1	1	D2	1	0	1	1	1	III	0	0	0	1	0	0	0	1	1	4	0	0	1	1	1	1	1	1	0	1	0	0	1	1	1	1	1	1	1
H3044	2010	B2	131	131	40	22	0	25b	4	CTX-M-9	1	1	D4	1	0	0	0	0		0	0	0	1	0	0	0	1	0		1	0	1	1	1	1	1	1	0	0	1	0	1	1	1	1	1	1	1
H3345	2011	B2	131	131	40	22	0	25b	4	SHV-12	1	1	D4	1	0	0	0	0		0	0	0	1	0	0	0	1	0		1	0	1	1	1	1	1	1	0	0	1	0	1	1	1	1	1	1	1
H2397	2008	B2	131	131	40	41	0	NT	5	CTX-M-14	1	0	NT	1	0	0	0	0		0	0	0	0	0	0	0	1	0		0	0	1	1	0	1	1	1	1	0	0	0	0	0	1	0	1	1	1
H2942	2010	B2	131	131	40	41	0	16	5	CTX-M-14	0	0	C3	1	0	0	0	0		0	0	0	0	1	0	0	0	0		0	0	1	1	0	1	1	0	0	0	0	0	0	0	1	0	1	1	1
H1935	2006	B2	131	131	40	NEGATIVE	0	25b	4	CTX-M-14	1	1	NT	0	0	0	0	0		0	1	0	1	1	0	0	0	0		0	0	1	1	0	1	1	1	0	1	0	0	0	0	0	0	1	1	1
H3043	2010	B2	141		52	14	0	2	NM	CTX-M-14	1	1		1	0	0	0	0		1	0	0	1	0	0	0	0	0		0	1	0	0	1	1	1	1	0	0	1	0	0	0	0	1	1	1	1
H1105	2001	B2	352		96	9	0	2	5	CTX-M-14	1	1		1	0	0	0	0		0	0	0	1	0	0	0	1	0		0	1	1	1	1	1	1	1	0	1	0	0	1	1	1	1	1	1	1
H2396	2008	D	69	69	35	27	0	NT	18	CTX-M-14	1	0		1	0	1	1	1	II	0	0	0	0	1	0	0	0	0		0	0	1	1	0	1	1	1	0	1	0	0	0	0	1	0	0	0	1
H3124	2010	E	106	69	35	47	0	77	18	CTX-M-14	0	0		1	0	0	0	0		0	0	0	0	0	0	0	0	0		0	0	1	1	0	0	1	0	0	0	0	1	0	0	1	0	0	0	1
H1428	2004	E	362		100	96	0	15	NM	CTX-M-1	1	0		1	1	0	0	0		0	0	0	0	0	0	0	1	0		0	0	1	1	1	0	1	1	0	1	0	0	0	1	1	0	0	0	1
H1370	2003	E	393	31	106	54	0	15	1	CTX-M-14	1	0		1	1	1	1	1	II	0	0	0	0	1	0	0	0	0		0	0	1	1	0	1	1	1	0	1	0	0	0	0	0	0	0	0	1
H2560	2009	E	393	31	106	54	0	15	1	CTX-M-14	1	1		1	1	1	0	1	II	0	0	0	1	1	0	0	0	0		0	0	1	1	0	1	1	1	0	1	0	0	0	0	1	0	0	0	1
H2655	2009	E	393	31	106	54	0	15	1	CTX-M-14	1	0		1	1	1	1	1	II	0	0	0	0	1	0	0	0	0		0	0	1	1	0	1	1	1	0	1	0	0	1	0	1	0	0	0	1
H2682	2009	E	393	31	106	54	0	15	1	CTX-M-14	1	0		1	1	1	1	1	II	0	0	0	0	1	0	0	0	0		0	0	1	1	0	1	1	1	0	1	0	0	1	0	0	0	0	0	1
H1873	2006	E	405	405	37	27	0	102	6	CTX-M-14	0	0		1	0	0	0	0		0	0	0	0	0	0	0	1	0		0	0	0	0	0	1	1	0	0	0	0	1	0	0	1	0	1	0	0
H2864	2010	E	405	405	37	27	0	NT	6	CTX-M-15	1	0		1	0	0	0	0		0	0	0	0	1	0	0	0	0		0	0	1	1	0	1	1	1	0	1	0	0	0	0	1	0	1	0	0
H2882	2010	E	405	405	37	27	0	8	6	CTX-M-15	1	0		1	0	0	0	0		0	0	0	0	1	0	0	0	0		0	0	1	1	0	1	1	1	0	1	0	0	0	0	1	0	1	0	0
H2901	2010	E	405	405	37	27	0	130	6	CTX-M-15	1	0		1	0	0	0	0		0	0	0	0	1	0	0	0	0		0	0	1	1	0	1	1	1	0	1	0	0	0	0	1	0	1	0	0
H3353	2011	E	973		187	27	0	153	15	CTX-M-1	0	0		1	0	0	0	0		0	0	0	0	0	0	0	0	0		0	0	1	1	0	1	1	0	0	0	0	1	0	0	1	0	0	0	1
H1807	2006	F	354	354	88	58	0	153	34	CTX-M-14	1	0		1	0	0	0	0		0	0	0	1	0	0	0	0	0		0	0	1	1	0	0	1	1	0	1	0	0	0	0	1	1	0	1	0
H2534	2008	F	354	354	88	58	0	1	NM	CTX-M-14	0	0		1	0	0	0	0		0	0	0	1	0	0	0	0	0		1	0	1	1	0	0	1	0	0	0	0	0	0	0	0	1	0	1	0
H3163	2011	F	354	354	88	58	0	NT	34	CTX-M-14	1	0		1	0	0	0	0		0	0	0	1	0	0	0	0	0		0	0	1	1	0	0	1	1	0	1	0	0	0	0	0	1	1	1	0
H3174	2011	F	354	354	88	58	0	153	34	CTX-M-14	0	0		1	0	0	0	0		0	0	0	1	0	0	0	0	0		0	0	1	1	0	0	1	0	0	0	0	0	0	0	0	1	1	1	0
H1610	2005	F	648	648	4	58	0	25	NM	CTX-M-32	1	1		1	0	0	0	0		0	0	0	1	0	0	0	1	0		0	0	1	1	0	1	1	1	0	1	0	0	0	0	1	0	1	0	1
H3188	2011	F	648	648	4	58	0	2	NM	SHV-12	1	0		1	0	1	1	1	III	0	0	0	1	0	0	0	1	0		1	0	1	1	1	0	1	1	0	1	0	0	1	1	1	0	1	0	1
Isolate	Year	PG2013	ST	CC	fumC	fimHTR	Subclone H30-Rx	O	H	ESBL type	ExPEC	UPEC	VIROTYPE	fimH	fim78	papAH	papC	papEF	papG type	sfa/focDE	afa/draBC	afaFM955459	yfcV	sat	cnf1	hlyA	hlyF	cdtB	cdtB type	tsh	vat	iucD	iutA	iroN	fyuA	chuA	kpsM II	kpsM II K2	kpsM II K5	neuC-K1	kpsM III	cvaC	iss	traT	ibeA	malX	usp	ompT
			36 STs
Total = 96		A = 11	ST10 = 2	CC10						Total ESBLEC = 96	63	43		94	10	21	21	22		1	27	26	49	45	4	5	25	1		10	6	81	81	21	65	62	60	27	29	4	3	17	19	56	9	55	48	70
		B1 = 18	ST23 = 1	CC23
		B2 = 44	ST48 = 1	CC10
		C = 5	ST58 = 4	CC155						Total ST131 = 41	40	37		40	0	10	10	10		0	27	26	37	37	4	4	4	1		2	0	41	41	3	41	41	40	27	11	2	0	3	3	18	3	41	41	41
		D = 1	ST69 = 1	CC69-CGA						Total no-ST131 = 55	23	6		54	10	11	11	12		1	0	0	12	8	0	1	21	0		8	6	40	40	18	24	21	20	0	18	2	3	14	16	38	6	14	7	29
		E = 11	ST88 = 1	CC23															papG I = 0
		F = 6	ST93 = 2	CC168						CTX-M-1 = 8									papG II = 16
			ST95 = 1	CC95						CTX-M-9 = 4									papG III = 2
			ST106 = 1	CC69-CGA						CTX-M-14 = 36									papG IV= 0
			ST131 = 41	CC131						CTX-M-15 = 40									papG NT = 4
			ST141 = 1							CTX-M-32 = 4
			ST156 = 2	CC156						SHV-12 = 4
			ST345 = 1
			ST352 = 1
			ST354 = 4	CC354
			ST359 = 3
			ST362 = 1
			ST393 = 4	CC31
			ST405 = 4	CC405
			ST410 = 1	CC23
			ST453 = 1	CC86
			ST602 = 2	CC446
			ST609 = 1	CC46
			ST615 = 1	CC46
			ST617 = 1	CC10
			ST641 = 1	CC86
			ST648 = 2	CC648
			ST711 = 1
			ST973 = 1
			ST1196 = 1
			ST1421 = 1	CC46
			ST1615 = 1	CC23
			ST1630 = 1	CC10
			ST1642 = 2
			ST 2602 = 1
			ST NEW = 1	CC10
Table S2 (Table 2.xlsx) Characteristics of ESBL-producing E. coli bloodstream isolates. This table includes the raw data supporting the conclusions of this manuscript.
SUPPLEMENTARY MATERIAL
https://www.frontiersin.org/articles/10.3389/fmicb.2019.01530/full#supplementary-material
Sequence types, Clonotypes, Serotypes and Virotypes of Extended-Spectrum β-Lactamase-Producing Escherichia coli Causing Bacteraemia in a Spanish Hospital over a 12-Year Period (2000 to 2011)
Rosalia Mamani1+, Saskia Camille Flament-Simon1+, Vanesa García1, Azucena Mora1, María Pilar Alonso2, Cecilia López1, Isidro García-Meniño1, Dafne Díaz-Jiménez1, Jesús E. Blanco1, Miguel Blanco1, and Jorge Blanco1*
+These authors made equal contributions to this study.
1Laboratorio de Referencia de E. coli (LREC), Departamento de Microbioloxía e Parasitoloxía, Facultade de Veterinaria, Universidade de Santiago de Compostela (USC), Lugo, Spain
2Unidade de Microbioloxía Clínica, Hospital Universitario Lucus Augusti (HULA), Lugo, Spain
*Corresponding author: Jorge Blanco
E-mail: jorge.blanco@usc.es
